# Supplementary material for: A Systematic Review of Genetic Variants in Glutathione S-Transferase Genes and Their Dual Role in SARS-CoV-2 Pathogenesis: From Acute Respiratory Complications to Long COVID
Source: Antioxidants (Basel). 2025 Jul 25;14(8):912. doi: 10.3390/antiox14080912 (PMC12382673; doi:10.3390/antiox14080912)
Supplement: Supplementary file 1 [file antioxidants-14-00912-s001.zip]

Archive with 1 entries (1 files):
- antioxidants-3687759-supplementary.pdf
